# Supplementary material for: Validation of a new simple scale to measure symptoms in heart failure from traditional Chinese medicine view: a cross-sectional questionnaire study
Source: BMC Complement Altern Med. 2016 Sep 2;16(1):342. doi: 10.1186/s12906-016-1306-7 (PMC5010704; doi:10.1186/s12906-016-1306-7)
Supplement: Additional file 1: — Data bank. (XLSX 82 kb) [file 12906_2016_1306_MOESM1_ESM.xlsx]

## Sheet: 修改總表
P't No	TCM toal	Factor 1	Factor 2	Factor 3	Factor 4	Factor 5	Q1 頭暈	Q2 目眩	Q3 夜喘	Q4 動則氣喘	Q5 氣短	Q6 少氣	Q7 心悸	Q8 胸悶	Q9 胸痛	Q10 肢端發冷	Q11 四肢無力	Q12 神萎	Q13倦怠感	Q14乏力	Q15畏寒	Q16 健忘	Q17 煩躁	Q18 憂慮	Q19 壓抑	Q20 懶言	Q36 厭食	PCS	MCS	PF	RP	BP	GH	VT	SF	RE	MH	MLHFQ	MLHFQ_PHY	MLHFQ_MENTAL	MLHFQ_other	CO	EF	Gender	Age	Height	Weight	BMI	Rest_VO2
1	64	5	9	30	14	2	4	1	1	1	4	1	1	1	1	1	9	4	4	1	1	25	1	1	1	1	1	37.535	44.3961	31.9748	27.9536	46.4764	41.5255	56.1537	46.2806	23.7361	45.8998	17	10	7	0	18.3	55.1	0	61	154	76	32.0459	299
2	78	25	18	11	21	2	6	6	2	2	1	2	1	6	6	1	9	1	1	1	1	9	9	9	4	1	1	50.7111	45.8761	52.9497	27.9536	55.897	49.9529	65.6204	57.1371	23.7361	50.4435	16	6	7	3	10.1	52.7	1	75	169	77	26.9598	288
3	78	19	17	16	8	12	1	1	1	4	1	1	6	4	1	6	6	6	6	4	6	6	4	4	6	4	1	44.6371	54.5739	48.7547	42.0984	51.6149	41.5255	56.1537	51.7088	55.3402	48.1717	20	6	4	10	23.3	29	1	43	179.5	76	23.5877	286
4	29	5	6	3	3	10	1	1	1	1	1	1	1	1	1	6	1	1	2	1	4	1	1	1	1	1	6	50.9911	53.347	52.9497	35.026	62.7484	48.5483	65.6204	57.1371	34.2708	59.5308	17	8	0	9	8.5	15.8	1	66	159	60	23.7332	327
5	63	10	11	21	3	12	1	1	1	1	1	1	1	1	6	6	1	6	6	9	6	6	1	1	1	6	1	45.38	34.4791	44.5597	27.9536	50.7585	39.1846	46.6871	46.2806	23.7361	36.8125	35	12	13	10	13.8	62	0	52	154	64	26.986	241
6	31	5	6	3	3	13	1	1	1	1	1	1	1	1	1	12	1	1	1	1	1	1	1	1	1	1	1	50.2661	41.7874	48.7547	27.9536	62.7484	46.2074	51.4204	57.1371	23.7361	48.1717	2	2	0	0	12.3	39.5	1	75	170	67	23.1834	215.5
7	32	6	7	3	4	10	1	1	1	1	1	1	2	1	1	9	2	1	2	1	1	1	1	1	2	1	1	50.722	43.9967	50.8522	49.1708	50.7585	38.2482	49.0537	57.1371	34.2708	48.1717	16	6	0	10	9.1	32	1	48	166	78	28.306	326
8	71	16	6	6	34	5	16	9	1	1	1	1	1	1	1	1	9	4	4	1	4	1	1	9	4	1	1	38.7213	44.7034	42.4623	27.9536	41.7661	46.2074	41.9537	46.2806	34.2708	48.1717	41	8	13	20	10.5	32	1	66	163	60	22.5827	285
9	103	43	19	12	10	10	4	2	4	1	4	2	4	4	4	4	4	4	9	4	6	4	9	12	9	9	1	47.0978	27.6698	48.7547	27.9536	46.4764	40.5892	41.9537	35.424	23.7361	32.2689	37	15	11	11	20.4	29	1	45	173	83	27.7323	308
10	57	26	14	5	4	4	1	2	3	1	2	1	4	3	3	2	1	1	4	3	2	1	4	12	6	1	1	40.6587	33.9011	48.7547	27.9536	33.202	42.9301	46.6871	24.5675	34.2708	36.8125	41	14	13	14	12	52	1	45	169	73	25.5593	291.5
11	32	5	12	6	6	2	4	1	1	1	1	1	1	4	4	1	1	1	1	1	1	4	1	1	1	1	1	58.932	55.5982	57.1447	56.2432	62.7484	60.253	58.5204	51.7088	55.3402	59.5308	3	0	0	3	13.6	36	1	61	162	69	26.2917	325.5
12	137	22	30	22	33	24	25	2	4	6	4	6	6	4	4	12	6	4	6	9	12	9	6	4	4	4	1	39.1274	41.1686	38.2673	27.9536	51.6149	38.2482	41.9537	40.8523	34.2708	43.628	35	13	8	14	12.5	37.1	1	82	161	68	26.2336	211.5
13	48	20	6	9	6	3	4	1	1	1	1	1	1	1	1	1	1	4	4	1	2	4	6	6	6	1	1	44.5229	37.1706	40.3648	27.9536	42.1943	53.2302	51.4204	46.2806	23.7361	36.8125	16	2	6	8	8.8	34	1	73	154	53.5	22.5586	222
14	54	14	9	14	3	13	1	1	6	1	1	1	4	1	1	9	1	4	1	1	4	9	4	2	1	1	1	55.2329	39.0845	50.8522	49.1708	62.7484	42.9301	46.6871	40.8523	44.8055	41.3562	18	4	9	5	8.9	41	1	59	163	56	21.0772	240
15	20	5	6	3	3	2	1	1	1	1	1	1	1	1	1	1	1	1	1	1	1	1	1	1	1	1	1	57.3343	51.8236	57.1447	56.2432	46.4764	62.5939	58.5204	57.1371	44.8055	54.9872	1	1	0	0	12.3	21.3	1	56	171	74	25.3069	333
16	97	11	27	22	3	25	1	1	4	6	4	1	6	4	6	16	1	9	9	4	9	9	4	1	1	1	1	48.5525	47.3114	50.8522	42.0984	51.6149	41.5255	56.1537	51.7088	44.8055	43.628	23	7	4	12	17.3	48.1	1	51	170	83.5	28.8927	244.5
17	117	18	22	3	30	28	9	9	6	1	4	1	1	9	6	12	12	1	16	1	16	1	9	1	1	1	9	33.2236	44.2961	31.9748	27.9536	46.0482	24.2026	46.6871	57.1371	23.7361	43.628	21	12	3	6	7.1	41.6	1	66	169.5	58.5	20.3618	312.5
18	168	64	29	19	14	36	1	4	6	6	1	1	6	6	9	20	9	1	6	6	16	12	12	20	20	6	9	37.4622	18.8445	29.8773	27.9536	33.202	35.9073	30.1204	24.5675	23.7361	14.0943	78	29	20	29	10.7	19	0	52	157	93.7	38.0137	319.5
19	32	5	6	6	6	5	1	1	1	1	1	1	1	1	1	4	4	1	4	1	1	4	1	1	1	1	4	48.9655	42.4648	50.8522	27.9536	62.7484	42.9301	53.7871	46.2806	34.2708	45.8998	14	4	3	7	11.9	23	1	48	171	71.8	24.5546	303.5
20	25	5	6	4	3	5	1	1	1	1	1	1	1	1	1	4	1	2	2	1	1	1	1	1	1	1	1	52.1768	48.2417	57.1447	42.0984	50.7585	48.5483	56.1537	57.1371	34.2708	54.9872	10	4	0	6	18.9	26	1	48	167.5	84	29.9399	342
21	42	5	17	6	6	7	1	4	1	9	1	1	4	1	1	6	1	1	1	1	1	4	1	1	1	1	1	49.5392	46.897	48.7547	42.0984	50.7585	46.2074	56.1537	57.1371	34.2708	48.1717	10	3	1	6	12.3	53	1	75	168	81	28.699	270
22	60	16	17	6	13	7	6	6	12	1	1	1	12	1	1	1	1	1	1	1	6	4	1	1	1	1	1	48.695	43.4353	46.6572	27.9536	62.7484	42.9301	56.1537	57.1371	23.7361	48.1717	22	10	3	9	24.8	33	1	67	166	65	23.5883	333
23	23	5	6	3	3	5	1	1	1	1	1	1	1	1	1	1	1	1	1	1	4	1	1	1	1	1	1	51.1082	60.662	50.8522	42.0984	62.7484	60.253	67.9871	46.2806	55.3402	61.8026	4	3	0	1	11.1	68	1	56	163.5	76.9	28.7668	332
24	57	5	16	16	6	10	4	1	1	1	1	1	6	1	6	1	1	1	4	6	9	9	1	1	1	1	1	48.5625	38.6618	44.5597	35.026	58.4663	43.8665	49.0537	40.8523	34.2708	41.3562	22	4	7	11	13.8	69	0	52	154	60	25.2994	218
25	74	15	24	6	3	14	1	1	6	1	1	9	1	4	8	8	1	1	12	4	6	1	6	1	1	1	6	46.9074	48.0283	46.6572	49.1708	50.7585	40.5892	44.3204	51.7088	44.8055	50.4435	21	10	2	9	16.4	12.1	1	62	154.5	54.7	22.9156	179.5
26	54	12	6	13	6	16	1	1	1	1	1	1	1	1	1	8	4	3	1	6	8	4	2	4	4	1	4	54.06	52.2922	52.9497	56.2432	62.7484	38.2482	56.1537	57.1371	55.3402	48.1717	10	2	7	1	11.7	48	1	71	157	54	21.9076	225.5
27	35	5	9	3	6	8	4	1	1	1	1	1	4	1	1	4	1	1	4	1	4	1	1	1	1	1	1	43.4809	58.1306	50.8522	35.026	54.1842	47.612	58.5204	46.2806	55.3402	57.259	18	6	5	7	10.4	42	0	31	158.5	50.9	20.2609	222.5
28	97	13	6	11	18	40	16	1	1	1	1	1	1	1	1	20	1	1	9	1	20	9	9	1	1	1	1	49.7588	34.7413	46.6572	27.9536	54.1842	50.8893	46.6871	46.2806	34.2708	29.9971	39	18	15	6	8.2	55	1	56	157.5	57.9	23.3409	181.5
29	51	8	9	9	12	7	2	9	4	1	1	1	4	1	1	6	1	1	6	4	1	4	1	1	1	1	4	49.3722	48.5838	52.9497	56.2432	50.7585	33.5664	46.6871	51.7088	44.8055	54.9872	22	7	7	8	12.7	65	0	55	154	66.8	28.1666	206
30	43	6	6	6	11	10	1	1	2	1	1	1	1	1	1	9	9	1	4	1	1	4	1	1	1	1	1	45.9023	55.9034	50.8522	27.9536	51.6149	62.5939	58.5204	51.7088	44.8055	57.259	20	5	3	12	11.8	49	1	66	163	60	22.5827	233.5
31	106	26	32	18	6	12	1	4	1	1	4	6	6	6	9	6	1	6	12	6	6	6	3	9	9	4	1	43.6523	40.3406	40.3648	35.026	46.4764	38.2482	53.7871	51.7088	23.7361	41.3562	46	11	17	18	23.5	57	1	58	175.5	85.4	27.727	352.5
32	38	5	11	8	6	7	1	4	1	1	1	1	1	6	1	1	1	1	1	1	6	6	1	1	1	1	1	42.2342	48.8544	48.7547	27.9536	51.6149	48.5483	46.6871	40.8523	55.3402	43.628	7	4	0	3	11.2	66.5	1	56	174	82.6	27.2823	323
33	63	5	6	9	13	18	6	6	1	1	1	1	1	1	1	12	1	4	12	4	6	1	1	1	1	1	1	57.0849	49.3237	55.0472	56.2432	62.7484	45.271	51.4204	57.1371	44.8055	54.9872	4	3	1	0	14.5	38	1	75	169.5	66	22.9723	225
34	20	5	6	3	3	2	1	1	1	1	1	1	1	1	1	1	1	1	1	1	1	1	1	1	1	1	1	61.3502	51.5822	57.1447	56.2432	62.7484	63.9985	70.3537	35.424	44.8055	64.0745	1	0	0	1	19.78	53.4	1	60	169	101	35.3629	386
35	20	5	6	3	3	2	1	1	1	1	1	1	1	1	1	1	1	1	1	1	1	1	1	1	1	1	1	58.813	62.0126	57.1447	56.2432	62.7484	62.5939	70.3537	57.1371	55.3402	64.0745	3	0	0	3	11.77	38	1	62	169	73.9	25.8744	257.5
36	100	45	21	10	4	8	1	1	6	1	6	2	2	6	4	4	2	6	12	2	4	2	9	9	12	9	1	61.4427	32.606	57.1447	56.2432	55.897	46.2074	44.3204	46.2806	34.2708	39.0844	28	7	7	14	14.2	55	1	45	172.5	82.8	27.8261	335
37	90	22	24	14	16	8	6	6	4	4	4	4	4	4	4	4	4	6	6	4	4	4	4	4	6	4	4	46.5378	50.6457	40.3648	56.2432	55.897	41.5255	41.9537	46.2806	55.3402	50.4435	14	5	5	4	16.81	33	1	42	181.5	92.3	28.0187	452
38	26	5	6	3	8	3	6	1	1	1	1	1	1	1	1	2	1	1	1	1	1	1	1	1	1	1	1	55.4133	60.8848	52.9497	56.2432	62.7484	54.6348	65.6204	57.1371	55.3402	61.8026	12	0	5	7	12.3	37	1	77	172.9	78.3	26.1922	268.5
39	42	10	6	10	3	10	1	1	1	1	1	1	1	1	1	6	1	1	3	3	4	6	1	1	1	6	1	35.9575	27.0886	21.4873	27.9536	54.1842	31.2254	32.4871	24.5675	23.7361	29.9971	30	21	5	4	7.6	41	0	60	146	37.4	17.5455	195
40	23	5	9	3	3	2	1	1	1	1	1	4	1	1	1	1	1	1	1	1	1	1	1	1	1	1	1	58.9298	56.5943	57.1447	56.2432	62.7484	55.5711	65.6204	57.1371	55.3402	54.9872	1	0	1	0	13.26	58	1	57	171	75	25.6489	316
41	65	22	11	13	3	10	1	1	1	1	1	1	6	1	1	9	1	6	6	1	1	6	12	4	4	1	1	57.8174	45.4049	57.1447	56.2432	58.4663	45.271	56.1537	46.2806	55.3402	41.3562	19	5	4	10	13.92	50	1	51	171.7	82.7	28.0521	194
42	44	8	16	10	3	3	1	1	4	1	1	1	1	6	6	1	1	4	4	2	2	4	1	1	1	1	1	48.7638	55.1238	48.7547	56.2432	46.0482	48.5483	60.8871	46.2806	55.3402	52.7153	12	3	4	5	7.9	46	0	59	154	42	17.7096	223
43	50	6	20	9	9	2	4	4	1	1	1	4	4	1	9	1	1	4	4	1	1	4	2	1	1	1	1	46.2209	43.8258	46.6572	35.026	46.4764	53.2302	56.1537	35.424	34.2708	50.4435	9	2	3	4	10.25	40	1	62	165.5	62.7	22.8914	356
44	47	16	6	11	3	2	1	1	1	1	1	1	1	1	1	1	1	9	9	1	1	1	1	4	4	6	20	42.7005	38.9627	42.4623	27.9536	51.6149	38.2482	51.4204	40.8523	23.7361	45.8998	24	9	2	13	8.9	29.1	1	61	154.1	49.2	20.7186	232
45	58	5	6	3	3	40	1	1	1	1	1	1	1	1	1	20	1	1	1	1	20	1	1	1	1	1	1	57.0798	57.8333	57.1447	56.2432	62.7484	47.612	70.3537	57.1371	55.3402	54.9872	3	3	0	0	11.45	68	1	57	158.6	57	22.6604	205
46	116	33	18	21	7	28	2	2	6	2	4	1	4	6	1	16	3	2	9	3	12	16	9	9	6	3	3	42.946	40.2396	42.4623	27.9536	46.4764	46.2074	49.0537	46.2806	23.7361	45.8998	47	10	15	22	11.41	47	0	52	158	89	35.6513	304
47	23	8	6	3	3	2	1	1	4	1	1	1	1	1	1	1	1	1	1	1	1	1	1	1	1	1	1	57.8861	59.1462	52.9497	56.2432	62.7484	60.253	67.9871	57.1371	55.3402	57.259	1	0	0	1	12.9	51	1	45	170.5	96.4	33.161	405
48	41	5	6	6	3	17	1	1	1	1	1	1	1	1	1	16	1	1	4	4	1	1	1	1	1	1	1	58.5246	48.4445	55.0472	56.2432	62.7484	53.2302	49.0537	51.7088	55.3402	48.1717	6	2	0	4	14.9	36	1	50	181.2	86.7	26.406	484
49	85	28	9	19	20	8	4	4	1	1	1	4	1	1	1	4	12	1	1	9	4	9	9	6	6	6	1	49.5354	48.4217	36.1698	56.2432	55.897	47.612	51.4204	51.7088	44.8055	45.8998	24	4	11	9	10.34	44	1	75	171.1	78.2	26.712	276
50	50	10	17	3	6	13	1	1	1	1	1	1	9	4	1	9	4	1	1	1	4	1	1	1	6	1	4	41.3852	46.8523	44.5597	27.9536	50.7585	39.1846	63.2537	40.8523	23.7361	57.259	16	6	0	10	6.4	31	1	66	160.4	60.8	23.6317	288
51	108	13	75	6	3	2	1	1	9	16	9	9	9	16	16	1	1	4	9	1	1	1	1	1	1	1	1	43.6906	53.8912	38.2673	56.2432	46.4764	43.8665	56.1537	40.8523	55.3402	50.4435	27	17	0	10	14.9	37	1	45	170.5	112.8	38.8026	425
52	113	19	27	19	28	8	16	6	4	6	6	6	4	4	1	6	6	6	12	9	2	4	6	4	4	1	1	30.0049	42.0546	29.88	42.0984	45.62	39.1846	56.1537	35.424	23.7361	34.5407	49	20	10	19	21.9	30	1	72	162.7	83	31.3547	210
53	48	8	6	9	6	10	1	1	1	1	1	1	1	1	1	6	4	4	9	1	4	4	1	1	4	1	1	49.3401	55.1284	50.8522	56.2432	55.897	35.9073	53.7871	57.1371	55.3402	52.7153	20	9	2	9	10.2	70	0	55	155	66.8	27.8044	135
54	26	8	6	6	3	2	1	1	4	1	1	1	1	1	1	1	1	1	1	1	1	4	1	1	1	1	4	60.3124	55.3847	57.1447	56.2432	62.7484	61.6576	60.8871	57.1371	55.3402	54.9872	10	0	3	7	12.3	38	1	48	171	65.2	22.2975	211
55	28	5	14	3	3	2	1	1	1	6	1	1	4	1	1	1	1	1	1	1	1	1	1	1	1	1	1	46.8012	62.7233	50.8522	42.0984	62.7484	43.8665	63.2537	57.1371	55.3402	61.8026	7	3	0	4	12.1	68	1	75	167.9	79	28.0237	280
56	40	8	14	3	6	5	1	4	1	1	1	1	1	1	9	1	1	1	4	1	4	1	1	4	1	1	1	49.494	52.919	50.8522	49.1708	51.6149	50.8893	58.5204	40.8523	55.3402	52.7153	8	2	1	5	13.8	52	1	62	165.5	62.7	22.8914	174
57	20	5	6	3	3	2	1	1	1	1	1	1	1	1	1	1	1	1	1	1	1	1	1	1	1	1	1	58.813	62.0126	57.1447	56.2432	62.7484	62.5939	70.3537	57.1371	55.3402	64.0745	2	0	0	2	12.6	38	1	62	168.3	76.5	27.008	333
58	55	25	6	9	6	5	4	1	4	1	1	1	1	1	1	4	1	4	4	4	1	1	4	12	4	1	1	54.6652	45.7931	55.0472	42.0984	55.897	50.8893	60.8871	51.7088	44.8055	41.3562	41	14	13	14	11.1	43	1	45	169.5	76.6	26.6618	344.5
59	34	5	14	9	3	2	1	1	1	6	4	1	1	1	1	1	1	1	1	4	1	4	1	1	1	1	1	59.0753	47.2613	48.7547	56.2432	62.7484	57.9121	51.4204	57.1371	44.8055	48.1717	11	9	2	0	24.5	57	1	60	169	100.8	35.2929	388.333
60	33	9	12	6	3	2	1	1	1	1	1	1	4	4	1	1	1	1	1	1	1	4	2	2	2	2	2	47.4058	52.0932	52.9497	42.0984	55.897	40.5892	51.4204	51.7088	55.3402	48.1717	15	6	3	6	16.3	51	1	49	176.5	85	27.2853	308.5
61	39	5	6	6	3	18	1	1	1	1	1	1	1	1	1	9	1	1	1	1	9	4	1	1	1	1	1	51.3537	56.4131	46.6572	56.2432	51.6149	55.5711	60.8871	51.7088	55.3402	52.7153	2	1	1	0	7.1	28	0	59	154	42	17.7096	193.5
62	118	37	20	25	3	24	1	1	6	1	4	1	4	9	1	12	1	9	9	4	12	12	4	9	9	9	4	47.2688	41.0571	52.9497	35.026	50.7585	36.8437	46.6871	51.7088	34.2708	43.628	6	4	2	0	11.5	36	1	73	169	65.9	23.0734	271.5
63	42	5	17	7	6	5	1	1	1	1	2	2	4	6	2	4	4	4	2	1	1	2	1	1	1	1	1	43.5362	54.9901	48.7547	42.0984	46.4764	46.2074	51.4204	51.7088	55.3402	50.4435	13	4	3	6	12.3	17	1	46	170	68	23.5294	296.5
64	158	59	45	12	16	20	4	6	9	6	6	9	12	6	6	16	6	4	6	4	4	4	12	16	16	6	4	48.6681	41.2447	48.7547	35.026	51.6149	46.2074	49.0537	51.7088	34.2708	41.3562	17	7	2	8	10.6	39	1	67	176.5	65	20.8653	322
65	133	20	58	8	9	32	4	1	4	12	12	12	12	6	4	12	4	1	6	1	20	6	4	6	4	2	2	33.244	39.4379	25.6823	27.9536	46.4764	38.2482	41.9537	29.9958	34.2708	39.0844	56	25	15	16	7.1	40.9	1	60	159.5	44.6	17.5313	288
66	31	5	9	11	3	2	1	1	1	1	1	4	1	1	1	1	1	1	1	1	1	9	1	1	1	1	1	43.7667	57.5147	48.7547	27.9536	54.1842	57.9121	60.8871	46.2806	44.8055	61.8026	3	0	0	3	12.3	38	1	59	175	65.4	21.3551	240
67	127	29	34	18	19	15	9	4	9	4	4	4	9	9	4	3	6	6	12	6	12	6	2	6	6	6	6	46.3413	41.3624	50.8522	27.9536	50.7585	46.2074	49.0537	46.2806	34.2708	43.628	38	16	8	14	12.3	43	1	55	170.2	69.5	23.992	290
68	31	5	6	8	6	5	1	4	1	1	1	1	1	1	1	4	1	1	1	1	1	6	1	1	1	1	1	57.4513	54.1164	52.9497	56.2432	62.7484	53.2302	60.8871	57.1371	44.8055	59.5308	12	6	6	0	4.1	13	1	68	155	55.5	23.1009	256
69	45	14	9	11	3	2	1	1	1	1	1	4	1	1	1	1	1	4	6	1	1	6	4	4	4	1	1	48.3111	52.7937	50.8522	42.0984	51.6149	53.2302	51.4204	51.7088	55.3402	48.1717	22	8	4	10	13.8	27	1	29	174.5	58.7	19.2773	510
70	42	15	9	6	6	2	1	4	2	1	2	2	1	2	1	1	1	4	4	1	1	1	1	4	4	4	4	59.4541	30.4152	52.9497	56.2432	51.6149	40.5892	46.6871	51.7088	23.7361	36.8125	7	1	4	2	21.4	39	1	44	161.5	62.5	23.9627	289
71	70	17	12	7	8	20	1	1	1	2	1	6	1	1	1	16	6	1	6	2	4	4	2	6	2	6	2	56.4154	24.5588	44.5597	42.0984	62.7484	40.5892	41.9537	40.8523	23.7361	27.7252	57	32	13	12	4.1	66	0	81	152.5	47	20.2096	151
72	78	33	7	14	4	16	1	1	2	2	1	1	1	1	1	12	2	1	4	1	4	12	9	12	4	6	6	49.2417	40.0497	44.5597	27.9536	62.7484	42.9301	53.7871	57.1371	23.7361	41.3562	13	8	3	2	6.8	58	1	75	167	68	24.3824	249
73	109	22	25	24	11	21	6	4	6	2	3	6	6	6	2	9	1	6	6	6	12	12	4	4	4	4	1	36.687	38.9401	42.4623	27.9536	37.0558	33.5664	44.3204	40.8523	34.2708	36.8125	23	7	6	10	11.7	27	1	58	169.5	72.4	25.1999	285
74	98	5	23	6	22	36	1	12	1	4	4	4	1	1	9	20	9	4	6	1	16	1	1	1	1	1	1	17.5393	61.3547	36.1698	27.9536	29.3481	17.1798	32.4871	46.2806	55.3402	61.8026	42	22	9	11	9.8	24	1	31	171	52.6	17.9884	298
75	34	5	6	3	6	13	4	1	1	1	1	1	1	1	1	12	1	1	1	1	1	1	1	1	1	1	1	55.0617	56.9222	52.9497	56.2432	62.7484	50.8893	65.6204	46.2806	55.3402	59.5308	7	1	1	5	19.5	37	1	30	174	107	35.3415	367
76	87	5	33	6	16	21	6	6	1	9	6	4	6	4	4	20	4	1	6	1	1	4	1	1	1	1	1	35.3804	54.5581	38.2673	27.9536	51.6149	38.2482	53.7871	46.2806	55.3402	43.628	28	4	10	14	9.4	57	1	55	175.5	89.5	29.0582	486
77	106	43	21	10	26	5	12	8	12	2	1	6	2	4	6	4	6	6	1	2	1	2	12	6	12	1	1	47.7521	42.4968	50.8522	27.9536	50.7585	45.271	56.1537	57.1371	23.7361	45.8998	7	3	4	0	8.1	49.1	1	72	161.5	77.9	29.8671	279
78	130	35	44	18	15	14	1	2	2	2	1	1	12	16	12	12	12	6	4	6	2	6	12	9	6	6	2	35.6242	41.2559	44.5597	27.9536	41.7661	25.139	49.0537	35.424	44.8055	34.5407	42	19	14	9	5.3	27	0	66	144.5	42.2	20.2105	260
79	81	8	11	19	11	28	1	1	1	1	1	6	1	1	1	12	9	1	4	9	16	9	1	1	1	4	1	45.5111	31.8762	38.2673	27.9536	51.6149	48.5483	49.0537	29.9958	23.7361	36.8125	49	23	11	15	5.6	42	0	71	145	49	23.3056	266
80	75	12	23	8	7	21	4	1	4	6	2	6	6	1	2	9	2	1	4	1	12	6	2	2	2	2	3	46.0095	40.1539	44.5597	35.026	46.4764	48.5483	51.4204	40.8523	23.7361	50.4435	19	14	1	4	8.7	63	1	60	159.5	46.7	18.3567	174
81	20	5	6	3	3	2	1	1	1	1	1	1	1	1	1	1	1	1	1	1	1	1	1	1	1	1	1	57.9236	62.495	55.0472	56.2432	62.7484	62.5939	70.3537	57.1371	55.3402	64.0745	2	0	0	2	14	55	1	59	170.5	67	23.0476	218
82	34	7	6	4	3	13	1	1	1	1	1	1	1	1	1	5	1	1	1	1	8	2	1	3	1	1	1	57.0673	30.002	50.8522	56.2432	49.9021	38.2482	49.0537	40.8523	34.2708	29.9971	34	0	12	22	8.3	20.7	0	54	154.5	57	23.8791	249
83	20	5	6	3	3	2	1	1	1	1	1	1	1	1	1	1	1	1	1	1	1	1	1	1	1	1	1	57.3047	58.6613	57.1447	49.1708	62.7484	62.5939	67.9871	51.7088	55.3402	59.5308	13	3	0	10	9.6	25	1	50	168.5	71.4	25.1477	258
84	33	6	6	9	3	5	1	1	1	1	1	1	1	1	1	1	1	1	4	4	4	4	1	1	1	2	6	55.7895	24.1547	36.1698	56.2432	62.7484	33.5664	46.6871	29.9958	23.7361	29.9971	53	25	13	15	5.6	61	0	81	152	47.8	20.6891	242
85	31	8	6	8	3	5	1	1	1	1	1	1	1	1	1	1	1	1	1	1	4	6	1	1	1	4	1	42.6476	60.3125	46.6572	27.9536	62.7484	43.8665	65.6204	57.1371	44.8055	59.5308	10	3	5	2	4.1	39	1	69	155.5	57.1	23.6143	199
86	55	10	28	3	3	10	1	1	6	15	1	1	1	6	4	4	1	1	1	1	6	1	1	1	1	1	1	41.7328	48.6635	44.5597	27.9536	55.897	38.2482	49.0537	57.1371	34.2708	50.4435	20	17	0	3	5.4	27.6	1	69	163.7	58.5	21.8302	288
87	35	14	6	6	3	2	1	1	1	1	1	1	1	1	1	1	1	1	4	1	1	4	4	4	4	1	1	56.8879	51.3564	57.1447	56.2432	55.897	55.5711	51.4204	51.7088	55.3402	52.7153	14	4	5	5	14.3	70	1	29	174.2	63.9	21.0574	344
88	30	5	8	3	6	7	4	1	1	1	1	1	3	1	1	6	1	1	1	1	1	1	1	1	1	1	1	52.4976	59.6707	55.0472	56.2432	54.1842	48.5483	63.2537	57.1371	55.3402	59.5308	7	1	1	5	17.9	77	1	30	173	103.8	34.6821	268
89	57	8	28	14	3	2	1	1	1	1	1	1	1	12	12	1	1	1	2	1	1	12	1	1	4	1	1	41.0659	38.0394	42.4623	35.026	33.202	48.5483	39.5871	40.8523	23.7361	48.1717	60	19	17	24	14.5	36	1	61	164	83.7	31.1199	244
90	20	5	6	3	3	2	1	1	1	1	1	1	1	1	1	1	1	1	1	1	1	1	1	1	1	1	1	50.5525	51.9995	52.9497	56.2432	49.9021	42.9301	51.4204	51.7088	55.3402	50.4435	6	3	0	3	6.7	38.5	1	75	171.2	62.3	21.256	342
91	44	5	9	3	8	7	1	6	1	1	1	4	1	1	1	1	1	1	12	1	6	1	1	1	1	1	1	45.3382	61.1778	55.0472	56.2432	46.4764	34.5027	56.1537	57.1371	55.3402	64.0745	3	1	0	2	7.9	42	1	31	171	52.3	17.8858	255
92	20	5	6	3	3	2	1	1	1	1	1	1	1	1	1	1	1	1	1	1	1	1	1	1	1	1	1	58.4621	56.9436	55.0472	56.2432	62.7484	54.6348	70.3537	57.1371	44.8055	61.8026	3	0	0	3	11.3	29	1	50	167.8	71	25.2159	219
93	32	5	15	3	6	2	4	1	1	1	4	1	1	4	4	1	1	1	1	1	1	1	1	1	1	1	1	45.8964	39.2139	52.9497	27.9536	51.6149	40.5892	41.9537	46.2806	34.2708	43.628	17	8	3	6	13.7	34	1	59	170	75.2	26.0208	387
94	61	23	13	8	9	7	4	1	1	2	4	4	1	1	1	1	4	1	1	1	6	6	1	6	6	9	1	27.1282	38.04	25.6823	27.9536	37.484	19.5208	39.5871	35.424	23.7361	41.3562	53	27	10	16	9.4	33.7	1	60	164	80.7	30.0045	313
95	28	5	6	11	3	2	1	1	1	1	1	1	1	1	1	1	1	1	1	1	1	9	1	1	1	1	1	40.4939	56.0384	42.4623	27.9536	51.6149	57.9121	51.4204	46.2806	55.3402	50.4435	20	9	3	8	6.1	44	0	71	145.5	46.7	22.0593	268
96	25	5	6	5	6	2	4	1	1	1	1	1	1	1	1	1	1	1	1	1	1	3	1	1	1	1	1	56.8565	55.6721	55.0472	49.1708	62.7484	59.3166	60.8871	57.1371	55.3402	52.7153	13	1	2	10	9.7	43	1	58	155	61.6	25.64	269
97	20	5	6	3	3	2	1	1	1	1	1	1	1	1	1	1	1	1	1	1	1	1	1	1	1	1	1	48.8142	38.1352	50.8522	27.9536	62.7484	35.9073	41.9537	57.1371	23.7361	45.8998	13	6	7	0	10	28	1	56	167.6	76	27.0561	331
98	32	6	12	4	3	6	1	1	1	1	1	1	6	2	1	2	1	2	1	1	4	1	2	1	1	1	1	45.8792	37.1215	48.7547	56.2432	19.9275	38.2482	56.1537	40.8523	23.7361	43.628	25	8	6	11	4.9	30.7	0	68	154.8	57.7	24.0787	248
99	20	5	6	3	3	2	1	1	1	1	1	1	1	1	1	1	1	1	1	1	1	1	1	1	1	1	1	53.3474	28.3265	38.2673	49.1708	49.9021	45.271	44.3204	46.2806	23.7361	27.7252	25	12	7	6	10.2	34	0	61	155	74	30.8012	265
100	97	39	30	11	6	5	1	1	6	6	6	6	2	6	4	1	4	4	6	6	4	1	9	9	6	9	6	46.4534	32.0807	40.3648	35.026	51.6149	41.5255	44.3204	35.424	23.7361	39.0844	51	15	15	21	12.4	37	1	52	170.2	74.6	25.7525	323
101	57	11	12	14	6	5	1	1	1	4	1	4	1	1	1	4	4	1	9	4	1	9	1	4	4	1	4	57.6205	48.417	52.9497	56.2432	62.7484	50.8893	51.4204	51.7088	55.3402	45.8998	18	8	5	5	6.6	54	1	75	171.2	60.6	20.6759	268
102	48	13	7	6	13	3	6	6	1	1	2	1	1	1	1	2	1	1	6	1	1	4	3	6	2	1	1	48.6787	35.2555	52.9497	27.9536	51.6149	38.2482	53.7871	46.2806	23.7361	39.0844	16	2	9	5	7.3	41	1	71	154.2	62	26.0749	250
103	121	40	28	28	9	10	1	4	4	4	4	6	4	6	4	9	4	6	6	6	1	16	9	9	9	9	4	56.1443	26.1305	52.9497	35.026	51.6149	48.5483	49.0537	40.8523	23.7361	27.7252	29	10	7	12	7.9	48	1	62	172.5	75.1	25.2384	190
104	44	9	18	7	5	3	1	2	4	2	2	4	4	4	2	2	2	1	2	2	1	4	1	1	1	2	1	52.5565	30.2299	55.0472	27.9536	62.7484	33.5664	41.9537	51.7088	23.7361	34.5407	17	5	3	9	15.3	17.6	1	41	173	89.4	29.8707	307
105	28	5	11	6	3	2	1	1	1	1	1	6	1	1	1	1	1	1	1	1	1	4	1	1	1	1	1	50.0059	57.2647	52.9497	56.2432	55.897	43.8665	46.6871	57.1371	55.3402	61.8026	3	3	0	0	27.4	31	0	37	165.5	129	47.0971	410
106	29	6	11	5	3	2	1	1	2	1	2	1	4	2	1	1	1	1	2	2	1	2	1	1	1	1	1	57.3223	55.0034	55.0472	56.2432	62.7484	57.9121	53.7871	51.7088	55.3402	59.5308	19	4	5	10	11.6	32	1	56	166	77.8	28.2334	276
107	101	27	34	12	6	13	1	1	1	9	9	4	4	4	4	4	4	4	9	4	9	4	9	9	4	4	1	46.4433	42.5389	42.4623	27.9536	62.7484	45.271	51.4204	46.2806	23.7361	52.7153	36	15	12	9	7.1	56	1	55	176	88.8	28.6674	565
109	20	5	6	3	3	2	1	1	1	1	1	1	1	1	1	1	1	1	1	1	1	1	1	1	1	1	1	52.1065	57.0141	48.7547	56.2432	55.897	52.2938	56.1537	57.1371	55.3402	54.9872	5	0	3	2	9.7	59	1	56	168.5	82.7	29.1277	376
112	51	5	20	6	17	2	4	4	1	1	1	6	6	4	2	1	9	1	1	1	1	4	1	1	1	1	1	44.5074	42.8842	42.4623	27.9536	51.6149	45.271	56.1537	51.7088	23.7361	45.8998	15	5	8	2	8	30	1	73	163.5	81.4	30.4501	377
114	180	36	52	48	8	24	6	1	9	4	9	9	16	12	2	12	1	16	12	12	12	20	12	2	12	1	6	48.8324	30.6578	40.3648	27.9536	62.7484	40.5892	60.8871	24.5675	23.7361	34.5407	19	2	15	2	7.3	55	1	76	167	65.3	23.4142	330
115	309	125	51	43	30	45	9	9	25	9	12	6	6	12	6	25	12	15	15	12	20	16	25	25	25	25	1	32.985	17.3664	23.5848	27.9536	33.202	24.2026	32.4871	19.1392	23.7361	9.55063	73	28	21	24	7.8	36	1	61	164	80.7	30.0045	231
119	35	5	12	4	3	10	1	1	1	1	1	1	4	1	4	6	1	1	1	1	4	2	1	1	1	1	1	62.4788	47.0813	57.1447	56.2432	62.7484	61.6576	49.0537	57.1371	55.3402	43.628	6	0	0	6	12	32	1	56	166	76.9	27.9068	298
120	79	17	12	18	19	10	4	9	1	1	1	1	4	4	1	8	6	6	3	6	2	6	3	6	6	1	1	55.6953	47.0981	50.8522	56.2432	62.7484	38.2482	56.1537	57.1371	44.8055	45.8998	5	2	2	1	9.1	42	1	71	155	65.6	27.3049	259
124	93	26	18	16	6	21	1	1	1	1	4	4	4	4	1	12	4	6	6	4	9	6	9	6	6	4	1	61.9682	35.5091	55.0472	56.2432	62.7484	48.5483	49.0537	40.8523	44.8055	36.8125	21	6	9	6	9.5	34	1	62	173	76.55	25.5772	279
128	33	5	9	3	8	2	6	1	1	4	1	1	1	1	1	1	1	1	6	1	1	1	1	1	1	1	1	55.428	58.6892	52.9497	56.2432	62.7484	53.2302	60.8871	57.1371	55.3402	59.5308	1	1	0	0	20.9	40	0	37	165.5	129.9	47.4256	446
[truncated: 23 more columns]
